# Supplementary material for: A model system for assessing and comparing the ability of exon microarray and tag sequencing to detect genes specific for malignant B-cells
Source: BMC Genomics. 2012 Nov 5;13:596. doi: 10.1186/1471-2164-13-596 (PMC3505742; doi:10.1186/1471-2164-13-596)
Supplement: Additional file 3 — Differentially expressed mRNA transcripts between the pure OCI-Ly8 and HEK293 samples identified by tag-seq. [file 1471-2164-13-596-S3.csv]

Exon transcript	log2-fold diff	Adj. P-Value	MDL	Above MDL	0pct	0.5pct	1pct	5pct	10pct	20pct	30pct	100pct
LCP1	7.108	0	7.4%	Yes	4.91668905812538	6.57517867204582	6.95493651132741	8.51716908105538	8.39430109853255	9.50809300491307	9.8883361687671	12.0247024316977
TCL1A	6.9762	0	4.5%	Yes	5.65339901222413	8.31654560386564	8.42223611690264	9.80291083361097	9.83205102595639	10.8326715977689	11.1381783508989	12.6296015303806
HIST1H3I	6.9427	0	2.9%	Yes	6.2142232057255	9.46956953323092	9.49501447769885	11.1884653972624	10.9371388676736	12.0140822949236	12.2375027671956	13.1568981083018
C13orf18	6.8014	1e-04	6.1%	Yes	5.44892981370305	7.53948365530885	7.58928036454339	9.1097517611117	9.03491765162798	10.0855424801431	10.583811936736	12.2502877182301
RAG2	6.581	2e-04	28.5%	Yes	3.66541637910023	4.2706510680623	4.22840491887324	5.69955063790387	5.97367906333544	6.96397599670143	7.39494057287483	10.2464547352912
INA	-6.3168	3e-04	NA	NA	10.8588958898929	11.1057125686348	11.1686970579412	11.1470485293349	11.1581889961394	11.1384897728594	10.8873750523443	4.5420524944505
IFI16	6.2714	4e-04	19.4%	Yes	4.47143744598344	5.06141239708648	5.32549047564601	6.70671289874389	6.47360320077502	7.65121957754781	8.10167053050486	10.7428397254782
HIST1H3C	6.27	4e-04	4.9%	Yes	6.22175039010766	8.70200269620535	8.09391381167303	9.56362722978518	9.65736490267854	10.7271309615244	11.1248828349154	12.4917973270109
PLS3	-6.2665	4e-04	NA	NA	10.4009557660657	11.1049960265836	11.2656685509575	11.2749038997051	11.3162992117242	11.1887963299919	11.0973372764947	4.13445232914922
EVI2B	6.2092	4e-04	28.9%	Yes	4.05314783776139	4.20702534564924	4.40584274648185	5.72264443762164	5.40047218902053	6.54290221052092	6.5135932785431	10.2623377652575
ARHGDIB	6.1884	4e-04	9.7%	Yes	5.4155764782064	6.54608125127392	6.74525291077537	8.329427650111	8.47815748496791	9.30384832053744	9.88734901959238	11.6039282813226
LAPTM4B	-6.1617	4e-04	NA	NA	10.7910207609927	10.9752182408747	11.1330173773056	11.2503746146573	11.0890118765288	11.1304445622917	11.0376228586601	4.62934261124294
HLA-DRA	6.1348	4e-04	12.6%	Yes	5.05550255650082	6.58534757580851	6.90285459934451	8.42680718998521	8.27234074731319	9.28139707129463	9.85469758806373	11.1903120967822
CD79A	6.1323	4e-04	4.8%	Yes	6.4565781392328	8.06117323018603	8.10453557003493	9.48762294568368	9.73006696566835	10.4403980274865	10.736852975531	12.5888779285581
CD53	6.1225	4e-04	9%	Yes	5.62977915605182	6.19828780766241	6.41563449950356	8.10784234695376	7.98618369626559	9.24032653004076	9.68647573475272	11.7522313790267
CD24	6.0871	5e-04	26.4%	Yes	4.18499229109874	5.53173137767205	5.63632469310942	6.74700330806768	6.95889082515798	7.84042844553185	8.24562219123994	10.2720925273813
FAM111B	6.0194	6e-04	26.5%	Yes	4.34588517218025	4.63746709295793	4.72715267550403	5.77588200541665	5.61152680428906	6.75137273983207	6.96381720179702	10.365317368966
LAPTM5	5.8947	8e-04	6.4%	Yes	6.2831463014558	7.3122433062929	7.58900198684616	9.19179645948634	9.02014050150193	10.0785638989625	10.3868183177021	12.1778553373872
CD74	5.8909	9e-04	5%	Yes	6.62138935433681	7.95552619941646	8.12594075883456	9.68435162232292	9.73140905162457	10.6424006751918	10.8018663068444	12.5122659358447
HIST1H1B	5.858	9e-04	16.2%	Yes	5.09087450099798	5.98043727783804	6.08253484014038	7.42143193983126	7.47763710838321	8.52063534439646	8.56895009443786	10.948873192403
TSPAN6	-5.8379	0.001	NA	NA	9.81992997093035	10.4569144748111	10.3013650134082	10.2321877049981	10.5327046551281	10.3062753428965	10.1259423348935	3.9820757519619
GATM	5.834	0.001	19.4%	Yes	4.91877035796808	5.34398971455615	5.4919799145842	6.5853232752095	6.61682935898758	7.67853781686502	7.85973647442559	10.7527366005432
IRS4	-5.8317	0.001	NA	NA	10.7129524150004	10.9150309380304	10.9838426390255	11.0683172677724	11.0112827154292	10.9347965022115	10.8489914450947	4.88128707243859
HIST1H2BM	5.7614	0.0012	3.2%	Yes	7.31510035007986	9.31676917107973	9.60949247789384	10.9155036827811	10.7180940492391	11.8473748258626	11.5473836243656	13.0764714887988
GMFG	5.7409	0.0012	7.3%	Yes	6.31976292923499	6.9263638671187	7.24416027043094	8.37447491944308	8.38969343269944	9.46644867891209	9.71298934690296	12.0606246943283
PSMD5	5.74	0.0012	27%	Yes	4.56448573526897	5.15873695036483	5.12009498837776	6.09376216733056	6.38139376463698	7.10028889848583	7.63360867999202	10.3045130081204
FHL1	-5.736	0.0013	NA	NA	11.0729552534422	11.2638955525434	11.2583814298012	11.2583569866791	11.3163001785917	11.180506981808	10.9009294399682	5.33695432515942
CD52	5.6297	0.0018	9.1%	Yes	6.08987909512929	7.00681982185001	7.00141369245794	8.36925240586347	8.51530124961672	9.38108412030998	9.54373750501071	11.7196042944195
CKB	-5.5732	0.0022	NA	NA	12.8923499255279	12.9891485482584	12.8385891939858	12.6871316289051	12.8390097846314	12.7248471958602	12.4005841087922	7.31910743796961
SLC43A3	5.5261	0.0025	7.1%	Yes	6.50921286401326	7.65054232727147	7.75538262531114	9.09888394142773	9.10895158847726	9.98158827213929	10.2563564234818	12.035338104983
SLIT2	-5.514	0.0026	NA	NA	10.2271432031381	10.7486604898081	11.0190393878074	11.1387745721246	11.0056200950371	11.0344535840109	10.9674817807774	4.71311776184142
F13A1	5.4926	0.0028	9.7%	Yes	6.17848645048975	6.58822212901321	6.42985263122327	7.89007182339151	7.35213477924505	8.73417219789281	9.45123765391637	11.6710513085982
MME	5.4845	0.0028	18.1%	Yes	5.31824627413614	5.73463520553157	5.77658654340409	6.99489927531473	6.79367712486392	7.9560193724749	8.58512851175497	10.8027099156258
GPC3	-5.4509	0.0031	NA	NA	10.1392795112591	10.4100141799307	10.5446653444498	10.3932283483587	10.4856681723481	10.2548505750914	9.95830313059643	4.6883441248077
TIMP1	-5.4185	0.0034	NA	NA	11.680200468209	11.7593192167041	11.4642773847278	11.3542809980275	11.5845308743619	11.440635897716	10.9015098538574	6.26166425756612
APBB1IP	5.4083	0.0035	18.4%	Yes	5.35217762444547	6.11770206778729	6.23514754523004	7.34686739815649	7.43813865042085	8.22684343670021	8.67009182967316	10.7604367222289
GCET2	5.3466	0.0041	14.8%	Yes	5.70668139089249	6.0911247790206	6.25373367953648	7.63461244175295	7.43540906009296	8.53352674366374	9.06258260581686	11.0533286730057
IGF2BP1	-5.3455	0.0041	NA	NA	11.3601259903934	11.5324628241648	11.5600875419548	11.5656720281991	11.6091223637261	11.4925112804691	11.232416389	6.01458394707561
LOC90925	5.3306	0.0043	3.7%	Yes	7.61238956890476	8.42269372253657	8.44095582644726	9.88793399236004	9.80647154531932	10.9447703165253	11.1949155252251	12.9429397739267
GLUL	-5.3227	0.0044	NA	NA	10.9314961622498	11.1264018402449	10.9789684925031	10.933952005517	10.9573179996192	10.919628877084	10.6476144358767	5.60882726408927
ETS1	5.2994	0.0047	18.8%	Yes	5.46488422116921	5.92432358804168	5.99238207316499	7.08667028940486	6.99433038695286	7.91788584013534	8.35070897928381	10.7642529468253
ST6GAL1	5.2538	0.0053	5.8%	Yes	7.046166640211	8.20182150447087	8.24919622359659	9.51625043856758	9.30679390515256	10.304231263665	10.7170432703455	12.2999620203869
TFAP2A	-5.2454	0.0054	NA	NA	10.637014510428	10.8724001221429	10.9474811500068	10.9826186826645	11.1079028324104	10.9081634393577	10.6881372739546	5.39156587580669
UCHL1	-5.2115	0.0058	NA	NA	11.0434609003095	11.2198992224083	11.1346899914314	11.1231280617574	11.1439858491311	11.0994152348062	10.8890365503692	5.83194871463793
CKMT1A	-5.2046	0.0059	NA	NA	11.3557677412894	11.4706427448925	11.3301888162515	11.1246395621399	11.2368164757142	11.1283131385735	10.6968202570082	6.15115221492941
LRMP	5.201	0.006	39.2%	Yes	4.62210422694355	4.87059490514205	4.89830402659541	6.06101282934384	5.90214423886695	6.82395687500194	7.09892248243377	9.8231430028022
AMOT	-5.1888	0.0061	NA	NA	10.9006476667315	10.9677839507294	11.192520385132	11.211300002072	11.2108523470008	11.1128007500267	10.7947759747658	5.71186218333003
RNF130	-5.1735	0.0064	NA	NA	9.65047231675516	10.024738103541	9.94406546383483	10.1290932142343	9.98196552174138	10.0189217615847	9.95537879998917	4.47695887999159
CYBB	5.1499	0.0067	18.3%	Yes	5.6663102671451	5.72118463302645	5.86948597051277	6.95015814811607	6.74325362484466	7.74386490590958	8.24889232119202	10.8162267560047
HOXB9	-5.1449	0.0068	NA	NA	11.1659989183358	11.3670795562698	11.1728896858202	11.1299192321052	11.2592756195433	11.0912859027985	10.8064891473549	6.02112027786662
RHOH	5.1327	0.0069	12.8%	Yes	6.1249791995913	6.65654030142756	6.56057190445652	7.76343375423585	7.44864025481154	8.56418682859453	9.26752538549069	11.2577180115989
MYB	5.1173	0.0072	14.5%	Yes	5.94349468034405	6.73902004566879	7.23227891941629	8.06336594874063	7.82853495364083	8.72864091439661	9.1426803146806	11.0607899200432
SNAI2	-5.1112	0.0073	NA	NA	10.5810457299555	10.8979848237255	11.1382202319237	11.1830337858521	11.0920100917711	11.090833806532	10.8669560862755	5.46980686456952
SLFN11	5.105	0.0073	35.2%	Yes	4.85566009149116	5.27651009193864	5.3637650166812	6.15848904072586	5.99076643298606	6.99032888948376	7.20462158850226	9.96063179532126
PEG10	5.0961	0.0075	11.7%	Yes	6.28510316736739	6.76381393445727	6.99099956221385	8.32640342696127	8.14693001769812	9.05844894216636	9.19673373421902	11.3812512968877
ELF1	5.0703	0.008	6.9%	Yes	7.02438743301919	8.1510927428914	8.51692943932016	9.22755586786326	9.05656991521385	9.91279899469712	10.1995733543102	12.0947296134842
SAMD9	5.0511	0.0084	51.5%	Yes	4.469100468576	4.56892169014682	4.48979676754355	5.49297890636059	5.48203906946593	5.67880438672478	6.27088000803696	9.52022864377136
FAM127A	-5.0479	0.0084	NA	NA	11.3654357873006	11.3232039170372	11.2789966857477	11.0923813256322	11.3418978685411	11.0647513153619	10.4850413871348	6.31750163225768
CPNE3	-5.0364	0.0087	NA	NA	9.80505057900258	10.5355287205146	10.6507338253803	10.7873319809012	10.7064449019769	10.7676670092064	10.6303546774898	4.76869267272324
DOCK2	5.0053	0.0093	20.1%	Yes	5.64325552885097	5.87446155065966	5.84146808372057	7.21781884356661	7.02013490474397	8.03963212641994	8.57465600181234	10.6485407030861
CA2	-4.9998	0.0094	NA	NA	9.53820752595197	9.73418377747968	9.89398284804744	10.0653508828387	9.97270770952796	9.80527479171794	9.76613033084525	4.53838409683792
IL2RG	4.9889	0.0097	28%	Yes	5.24141951594287	5.5468653825706	5.57638469748605	6.62864266333129	6.73176534962767	7.7418062056028	7.66739095191975	10.2303132387452
PYGL	-4.9818	0.0098	NA	NA	10.176966872804	10.557357353741	10.5660605435477	10.7023710864347	10.7829088516982	10.6567985308385	10.5546232770707	5.19518684792262
FAM127B	-4.9753	0.01	NA	NA	11.9294739695217	11.775577529711	11.7971418081232	11.5977475131722	11.7759864626452	11.4955126445538	10.8171606988432	6.95414242888054
TMEM156	4.9449	0.0108	69.5%	Yes	4.19527382263783	4.36573999909031	4.237453605542	5.23762982115774	5.16486581324768	5.92509584656873	6.37280436322707	9.14013561404722
BMP3	4.9351	0.011	12.2%	Yes	6.41232381417208	6.48241728616723	6.73533072982777	7.88503506376393	7.64712911543618	8.46988844984231	9.06312381310809	11.3474502490136
KIAA1324	4.9218	0.0114	11.9%	Yes	6.41179322812771	6.73656523180091	7.10343157124031	8.28426396801476	8.06424279473526	9.12018439453638	9.39289503780532	11.3335570714453
NCKAP1L	4.9191	0.0114	26.1%	Yes	5.39518540289764	5.95314912195961	5.92355835090966	6.72480265748566	6.71838058755015	7.63108633276225	8.05895307000119	10.3142623795858
ERV3	4.9104	0.0117	139.8%	Never above MDL	3.48379966653134	4.29600064717831	4.32081514433936	5.04698691248752	4.94748106082746	5.33491892381446	5.67152821741009	8.3942282108157
ARHGAP15	4.8872	0.0124	55.9%	Yes	4.49164199320171	4.33840479485574	4.5687342077991	5.32469903076818	5.10262051652579	6.34929675397498	6.90901427872826	9.37882229630376
OAS2	4.8748	0.0128	21.4%	Yes	5.7128354227614	6.11145011852539	6.08356583787624	7.02332475631329	7.01164016800181	7.87565909092985	8.09249875826361	10.587663537951
BEST3	4.8659	0.0131	36.7%	Yes	5.01945651865166	5.14915681243049	5.18032015775253	6.23737803629151	6.15628695462519	7.15751039094395	7.43155498878333	9.88536859607767
SLFN13	4.8564	0.0134	38.7%	Yes	4.97095204261103	5.09146912290349	4.92381900496632	5.82014749990081	6.04689784742928	6.7539410069045	7.35998757095945	9.82733194567115
NMI	4.8266	0.0144	83.1%	Yes	4.10897216033709	4.58344309409627	4.32979360146233	4.86906513329121	5.24300803507777	5.80675590498857	6.18797315852627	8.93552451074651
LPXN	4.8165	0.0148	11.8%	Yes	6.5615670604607	7.26635391936746	7.19991297880341	8.18084308277659	8.07118147539824	8.85923144300312	9.08393146211019	11.3780370847731
PTPRC	4.7993	0.0154	66.4%	Yes	4.37734095199771	4.58864338922821	4.51641673193263	5.34986499476128	5.11951474226684	6.10220913032237	6.67785682477619	9.17663762786074
GPR50	-4.7879	0.0158	NA	NA	10.1306831998339	10.1574382260461	10.2290134259202	10.0771599492988	10.3693610490249	10.063129574795	9.46443644069004	5.34283006180213
ZCCHC12	-4.7827	0.016	NA	NA	9.82311413227604	10.2680987654851	9.81306659375072	9.92827104071146	10.0617833487518	9.86735312268236	9.48590348432753	5.04038688778792
SCML1	-4.77	0.0164	NA	NA	8.21341975924286	9.35387181893227	9.43713536425168	9.44128759045612	9.5532845312951	9.37124289837774	9.33310852334104	3.44338990164595
HSPC159	-4.7672	0.0166	NA	NA	10.3368042684358	10.6710176079905	10.7343374049875	10.9105801528006	10.8439478795846	10.8637329486494	10.6579434782398	5.5696238657266
RAB31	-4.7582	0.0169	NA	NA	9.63732811557856	10.0379289503259	10.344720677451	10.3475644661346	10.363305977413	10.2366651855794	9.94995642818898	4.87913916661511
ALOX5AP	4.7452	0.0174	16.1%	Yes	6.22586964774308	6.64616501765906	6.61976773095124	7.36683257680948	7.21396048139809	8.32881391899009	8.43894942964326	10.97111601985
SLAMF6	4.7442	0.0174	59%	Yes	4.58057934923739	4.70715225092024	4.67451718403789	5.22721916346604	5.45763187068768	6.37545564391317	6.54351639611976	9.32478155900013
DNAJC15	4.7221	0.0183	43.6%	Yes	4.93549177893741	5.80293823831178	5.84511940614793	6.30740414861705	6.44420633149472	7.22480263558384	7.10046279776407	9.65761807847971
EPM2AIP1	4.7127	0.0187	42.3%	Yes	4.98390455306899	5.42467043482818	5.18643649283575	6.14147416845737	6.13928544515647	7.14569990410101	7.28376450873345	9.69663393912993
EMP2	-4.6907	0.0195	NA	NA	9.55914190759266	9.85911113073009	9.73779197485726	9.6783334240246	9.84464054756559	9.66695210259774	9.35113981998999	4.86843157475077
ACSL5	4.6849	0.0198	29.3%	Yes	5.48633839113952	5.83575735417832	5.69006779551883	6.53379239310067	6.55235717749639	7.54539344613945	7.69427700391106	10.1712078037172
MCTP2	4.683	0.0199	62.6%	Yes	4.56506580965812	4.65076986537441	4.72492024414243	5.25222494527292	5.40747213101328	6.23033127124113	6.65790663598837	9.24804728081087
CD79B	4.6819	0.0199	7.3%	Yes	7.29359022017912	8.03045834801273	8.12859177594459	9.10093016850694	9.17048960553664	9.9111161834616	10.461698381908	11.9755357626604
BANK1	4.6772	0.0201	35.5%	Yes	5.27592953466086	5.14446842956296	4.99587236471308	5.99596273899612	5.82192897011115	6.75660396311884	7.2754781916528	9.95316342346935
GLIPR1	4.6679	0.0205	49.1%	Yes	4.88996574949621	5.60964317948748	5.48855974777943	5.98051476570517	5.90800818743905	6.39204025839926	6.4311828414234	9.5578585224731
HLA-DMA	4.6664	0.0205	7.9%	Yes	7.20584365093779	8.00062037999895	7.9384327870428	9.09628052294945	8.8982023396782	9.85156348477227	10.2340677813793	11.872216639117
MLH1	4.6553	0.0211	43%	Yes	5.02013422634759	5.04344554736284	5.0127481346549	6.11128788768723	6.10477549279178	7.14682936058923	7.2923039374068	9.67544508138096
LY96	4.6444	0.0216	133.3%	Never above MDL	3.81146818472864	3.92625119728907	3.96037028431043	4.64374930891718	4.52272518982702	5.31790718343529	5.49788764315196	8.45586586151771
ALOX5	4.6352	0.0221	15.9%	Yes	6.30038021258219	7.04650189918191	7.03388672876383	8.03519310018362	7.97556226338515	8.77609954915646	8.92381791711682	10.9355789122479
CNN3	-4.6185	0.023	NA	NA	9.37549051068409	10.0497033342699	10.0115205720119	10.1677992592915	10.1902472821292	10.1246706837727	10.0725106231489	4.75703550708837
CD27	4.615	0.0232	11.7%	Yes	6.74092734215662	7.09349880654728	7.32205631945347	8.32461196591876	8.37341254482758	9.14503203971526	9.42093282680825	11.3559107764116
SLC16A10	-4.5726	0.0261	NA	NA	10.3152258654578	10.4861779255431	10.6833788898643	10.8094518805215	10.5874109453424	10.6490149104479	10.6874225670862	5.74265637162266
PIK3CG	4.5529	0.0275	36.7%	Yes	5.30987251277711	5.29134384759736	5.3448592152094	6.30285977672498	6.12851390210701	7.27343479840361	7.73363974668517	9.86279728553977
NEO1	-4.5421	0.0283	NA	NA	9.69705250222432	10.0325329334321	10.0088905382646	9.98644039661013	10.1304499041827	9.9455075097178	9.66838306934042	5.15497212004514
CAPN2	-4.5355	0.0288	NA	NA	9.7835764981842	10.0789889206411	10.3456564628115	10.4664993378849	10.3921914932238	10.3871970882465	10.1377413405191	5.24806856852833
SKAP1	4.5217	0.0299	52.2%	Yes	4.94317906100786	5.13729856841153	5.21260755374311	5.69430070606043	5.7690745982864	6.5845017429581	6.72964076065519	9.46492085500211
MID2	-4.5055	0.0312	NA	NA	9.40228619922264	9.92841102444073	10.0097281746691	10.0134593291766	10.0166714387843	9.91880956631845	9.67756696168621	4.89680604974605
CD37	4.4996	0.0316	9.8%	Yes	7.08327333669345	7.49390222394705	7.67342414116286	8.65445531849615	8.70448278381163	9.55385202160353	9.66644832270774	11.5828502694837
BMPR1A	-4.4859	0.0328	NA	NA	8.31451603456267	9.4080542101473	9.54141653316777	9.62373193364704	9.65508093323586	9.62533506197956	9.41679121493571	3.82862172286508
TRIM22	4.4611	0.0348	77.2%	Yes	4.55490099203374	4.60385087937964	4.57603529385135	5.09459528922572	5.30314861918599	5.90486335391782	6.27468498043575	9.01596301697163
CASP4	4.4599	0.0349	70.1%	Yes	4.63753364699378	4.95761238748829	4.8745039517998	5.58376007035147	5.82135670578287	6.43724866729687	6.59164172679355	9.09747906154545
LOC151009	-4.4498	0.0358	NA	NA	8.20773080063573	8.54629101488389	8.55544760181699	8.71973922312874	8.68065472746846	8.53901748992587	8.54427243890114	3.75792037908906
MS4A1	4.4345	0.0372	13.9%	Yes	6.75965832785292	6.680313482992	6.60065147635506	7.96873234970719	7.40748989503102	8.2972381531002	8.23252208088006	11.1941798728574
HIST2H2AB	-4.4265	0.0379	NA	NA	11.8656498378673	11.9112540922433	11.5808286563062	11.4992951942648	11.5561020905844	11.598704074489	11.496702156181	7.43917421994826
APP	-4.4188	0.0386	NA	NA	10.3383235864099	10.483575696411	10.6563557923688	10.640991776895	10.5871462879749	10.5098247685006	10.3331130286258	5.91952159012956
P2RX5	4.4073	0.0396	15.8%	Yes	6.54342765986454	7.11850373993609	7.07931419747055	7.62248398466246	7.77928883262037	8.70159593064134	8.89674379271807	10.9507072602585
MX2	4.4044	0.0399	21.9%	Yes	6.12804877405163	6.45605806823653	6.50311554303294	7.38182306335818	7.16727143088961	8.03771484376948	8.34857688597693	10.532423704138
BCL6	4.3663	0.0435	21.2%	Yes	6.1636774664652	6.5979377398962	6.80210068114381	7.62745250633609	7.57492018927287	8.45824451262074	8.72961472799656	10.5299913050153
MID1	-4.3409	0.0461	NA	NA	9.55722610266627	10.0810838636543	10.2528809348624	10.334236862359	10.3659807601371	10.2527768683931	10.0989229641898	5.21631780243097
EBF1	4.3395	0.0462	15.1%	Yes	6.70186514678336	6.72674483447138	7.08983821097581	7.84017802542877	7.62831314544656	8.50220320484476	8.69547002449577	11.0414095012997
DSG2	-4.3371	0.0464	NA	NA	8.84278057909879	9.75307807866266	10.1811261662245	10.0577343079146	9.93299153683856	10.0534397154972	9.84593686146741	4.50572725109672
SP140L	4.3352	0.0466	57.6%	Yes	4.98925571865159	5.07524883310584	5.20058794725481	5.95221104197083	5.7485764526842	6.65712684200841	6.90195051040914	9.32444345167087
IKZF2	4.3339	0.0468	57.2%	Yes	4.9698034163549	5.37527400489986	5.37876224635299	6.07136612066823	5.76831549266405	6.68194664722608	7.34221346006692	9.30370314055129
CSRP1	4.3274	0.0474	17.6%	Yes	6.48094658442355	6.77474363450625	6.80612162341912	7.69869078557197	7.55714369940743	8.39530322561517	8.78407695545846	10.8082971774894
MOSC1	-4.3257	0.0476	NA	NA	9.5177736570012	9.88382906711794	9.95690279645767	10.1554953565385	10.072688230059	10.0017796103126	10.0833447630985	5.19212316668958
CDH2	-4.3175	0.0484	NA	NA	9.39064235521824	9.92906196461706	10.1024214061544	10.2032541939696	10.2372214873938	10.1536590235987	9.93629601101569	5.07311874612138
RND2	-4.3091	0.0493	NA	NA	9.83990738452616	10.073433417377	9.76626684247446	9.50038615729792	9.64255954600335	9.55136303956721	9.08801971475099	5.53084089122448
