# Supplementary material for: A model system for assessing and comparing the ability of exon microarray and tag sequencing to detect genes specific for malignant B-cells
Source: BMC Genomics. 2012 Nov 5;13:596. doi: 10.1186/1471-2164-13-596 (PMC3505742; doi:10.1186/1471-2164-13-596)
Supplement: Additional file 4 — Differentially expressed mRNA transcripts between the pure OCI-Ly8 and HEK293 samples identified by tag-seq. [file 1471-2164-13-596-S4.csv]

Tag-seq transcript	log2-fold diff	Adj. P-Value	MDL	Above MDL?	0pct	0.5pct	1pct	5pct	10pct	20pct	30pct	100pct
CD74	10.0768	2e-04	2%	Yes	0	0	0	70	75	184	156	1079
TCL1A	10.0688	2e-04	1.9%	Yes	0	0	0	73	69	166	217	1073
HLA-DRA	9.5411	3e-04	4%	Yes	0	0	0	28	21	53	40	744
CKB	-9.5255	3e-04	NA	NA	736	515	332	422	597	464	495	0
<No Symbol>*	9.1447	5e-04	3.3%	Yes	0	1	14	51	51	101	102	565
CTC-260E6.2*	8.1997	0.0028	8.4%	Yes	0	1	0	2	9	67	12	293
CD79B	8.0768	0.0028	7.7%	Yes	0	12	0	11	12	28	37	269
HSPA1A	-7.9715	0.0031	NA	NA	250	436	334	154	158	217	90	0
UCHL1	-7.7142	0.0048	NA	NA	209	51	143	73	149	51	56	0
NGFRAP1	-7.6606	0.0028	NA	NA	606	471	526	571	896	353	722	2
C13orf18	7.4009	0.0084	7.9%	Yes	0	13	26	23	9	59	57	168
ARHGDIB	7.3487	0.0084	15.4%	Yes	0	0	0	17	1	23	6	162
IGHG2*	7.3219	0.0084	15.5%	Yes	0	0	0	6	37	0	25	159
CD52	7.2095	0.0099	16.9%	Yes	0	0	0	0	2	27	10	147
RAG1	7.1189	0.011	13.6%	Yes	0	18	35	0	3	13	24	138
DPCD	-7.098	0.011	NA	NA	136	0	104	34	62	46	34	0
BEX2	-7	0.0121	NA	NA	127	47	68	75	203	88	95	0
ELF1	6.9773	0.0121	12.7%	Yes	0	0	5	7	12	11	29	125
MARCKS	-6.9658	0.0121	NA	NA	124	129	111	118	168	66	83	0
PTPRCAP	6.9189	0.0121	19.5%	Yes	0	0	0	1	8	0	35	120
CD19	6.8202	0.0142	15.4%	Yes	0	0	0	2	8	29	14	112
HES4	-6.6294	0.0202	NA	NA	98	147	129	121	92	99	72	0
GLUL	-6.5925	0.0121	NA	NA	192	92	89	114	150	123	145	1
HIF1A	6.585	0.0212	17.7%	Yes	0	0	30	9	17	0	35	95
HLA-DPA1	6.5546	0.0217	18.8%	Yes	0	21	0	0	1	24	15	93
MZB1	6.5236	0.0222	14.9%	Yes	0	0	0	10	17	42	16	91
POU2AF1	6.4594	0.0244	18.7%	Yes	0	0	0	0	7	11	35	87
SAA2	-6.4429	0.0244	NA	NA	86	20	29	56	56	32	39	0
ZNF703	-6.3923	0.0261	NA	NA	83	74	137	177	76	167	54	0
LOC651536	6.3219	0.028	64.2%	Yes	0	0	0	0	1	0	0	79
CPNE3	-6.3038	0.028	NA	NA	78	32	122	150	68	92	94	0
APBB1IP	6.2668	0.028	25.5%	Yes	0	0	29	12	3	0	8	76
DLX2	-6.2479	0.028	NA	NA	75	42	98	82	53	57	66	0
ACTN1	-6.2288	0.028	NA	NA	74	35	31	36	43	33	18	0
CTSL1	-6.2288	0.028	NA	NA	74	67	73	39	33	63	22	0
FHL1	-6.2288	0.028	NA	NA	74	33	131	158	106	35	36	0
TIMM22	-6.2095	0.028	NA	NA	73	44	41	41	46	10	35	0
PLCG2	6.2095	0.028	20.1%	Yes	0	0	0	11	0	30	24	73
KANK2	6.1898	0.028	28.7%	Yes	0	0	0	0	8	0	34	72
FOXC1	-6.1699	0.0284	NA	NA	71	74	111	36	67	153	32	0
GCET2	6.1293	0.0288	45.2%	Yes	0	0	0	13	5	0	0	69
PAX5	6.1293	0.0288	20.8%	Yes	0	3	1	9	7	0	23	69
EPHX1	-6.1293	0.0288	NA	NA	69	43	0	51	68	43	38	0
OPA1	6.1085	0.0288	26.9%	Yes	0	17	0	0	9	1	9	68
FCRLA	6.0875	0.0288	108.9%	Never above MDL	0	0	0	0	0	0	0	67
LCP1	6.0875	0.0288	27.4%	Yes	0	0	0	0	0	24	16	67
CNN3	-6.0661	0.0288	NA	NA	66	37	0	93	77	42	81	0
DHRS11	-6.0661	0.0288	NA	NA	66	66	1	11	20	0	30	0
AMOT	-6.0444	0.029	NA	NA	65	47	109	75	89	86	72	0
BTG2	6	0.029	66.8%	Yes	0	0	0	12	0	0	0	63
NCLN	-6	0.029	NA	NA	63	24	34	50	67	27	19	0
ZYX	-6	0.029	NA	NA	63	26	69	17	56	19	33	0
MS4A1	5.9773	0.029	37.9%	Yes	0	0	0	13	1	4	0	62
LSP1	5.9773	0.029	23.1%	Yes	0	0	0	2	7	5	14	62
TUBA4B*	5.9773	0.029	47.2%	Yes	0	0	0	0	0	0	17	62
LDB3	5.9542	0.0299	62.9%	Yes	0	0	0	0	0	4	0	61
SERPINF1	5.9069	0.0314	37.8%	Yes	0	0	0	0	13	18	0	59
ATF2	5.9069	0.0314	23.5%	Yes	0	41	51	21	12	0	8	59
ETNK2	-5.9069	0.0314	NA	NA	59	30	0	2	24	19	25	0
ST6GAL1	5.858	0.028	18.8%	Yes	1	23	0	14	4	10	2	115
APP	-5.858	0.0331	NA	NA	57	16	162	73	94	29	62	0
TUBB2B	-5.858	0.0331	NA	NA	57	86	127	42	26	33	6	0
CD79A	5.858	0.0331	33.1%	Yes	0	0	0	0	3	1	13	57
CST3	-5.8074	0.0347	NA	NA	55	140	139	86	96	78	38	0
PHYH	5.7814	0.028	11.5%	Yes	2	0	0	35	19	11	26	164
DNAJC2	5.7814	0.0288	9.6%	Yes	1	0	117	47	25	129	32	109
RNF157	-5.7814	0.0356	NA	NA	54	11	1	4	15	28	26	0
ETS1	5.7814	0.0356	26.6%	Yes	0	0	0	0	1	20	18	54
POU2F2	5.7549	0.0365	24%	Yes	0	0	2	0	2	6	30	53
SESN2	-5.7549	0.0365	NA	NA	53	45	18	21	40	18	27	0
PSRC1	-5.7279	0.0376	NA	NA	52	54	26	56	11	23	0	0
UBE2L6	5.7279	0.0376	29.1%	Yes	0	0	0	0	7	20	5	52
SENP3	-5.6724	0.029	NA	NA	101	43	99	37	27	73	0	1
C5orf13	5.6724	0.04	21%	Yes	0	8	0	18	0	28	27	50
NEU1	-5.6724	0.04	NA	NA	50	122	0	4	64	28	0	0
DTX1	5.6724	0.04	26.7%	Yes	0	0	0	0	2	10	28	50
BCL2	5.6439	0.0418	130%	Never above MDL	0	0	0	0	0	0	0	49
HCLS1	5.6147	0.0428	70.4%	Yes	0	0	0	0	0	4	0	48
FOXO1	5.6147	0.0428	23.9%	Yes	0	18	0	0	9	6	25	48
COL6A1	-5.6147	0.0428	NA	NA	48	33	21	0	42	15	42	0
NQO2	-5.585	0.0434	NA	NA	47	0	0	21	40	35	26	0
MFNG	5.585	0.0434	28%	Yes	0	0	17	0	0	13	23	47
KIAA0564	5.585	0.0434	24.3%	Yes	0	0	0	17	1	33	10	47
VAT1	-5.585	0.0434	NA	NA	47	49	24	28	27	2	14	0
ZNF503	-5.5749	0.0288	NA	NA	142	120	258	184	179	98	135	2
MXD4	-5.5546	0.0446	NA	NA	46	37	22	21	17	43	31	0
HEY1	-5.5546	0.0446	NA	NA	46	19	62	43	72	65	10	0
TBX1	-5.5546	0.0446	NA	NA	46	13	0	17	50	14	26	0
RHOB	-5.5236	0.046	NA	NA	45	66	50	67	50	48	10	0
BCL6	5.5236	0.046	50.2%	Yes	0	0	0	0	0	5	2	45
LRR1	5.5236	0.046	20.9%	Yes	0	10	22	18	2	20	8	45
PRCC	-5.5078	0.0331	NA	NA	90	90	95	40	35	44	17	1
FLNA	-5.5078	0.0331	NA	NA	90	103	78	33	79	67	25	1
PSMB8	5.4919	0.0465	41.9%	Yes	0	0	0	0	0	12	5	44
C5orf32	-5.4919	0.0465	NA	NA	44	48	13	13	29	25	31	0
C19orf52	-5.4919	0.0465	NA	NA	44	0	0	7	15	20	0	0
H1F0	-5.4594	0.0465	NA	NA	43	129	76	125	32	56	40	0
PTMS	-5.4594	0.0465	NA	NA	43	71	28	29	20	11	28	0
FKBP10	-5.4594	0.0465	NA	NA	43	12	0	0	13	23	0	0
BEX4	-5.4594	0.0465	NA	NA	43	74	101	75	90	56	68	0
TOP1MT	5.4594	0.0465	19.7%	Yes	0	44	20	25	19	5	17	43
TCF4	5.4263	0.029	9.2%	Yes	3	0	0	23	24	27	54	171
BANK1	5.4263	0.0491	42.6%	Yes	0	0	0	0	2	0	21	42
PREB	-5.3923	0.0491	NA	NA	41	20	22	0	11	22	0	0
CD53	5.3923	0.0491	47.4%	Yes	0	0	0	0	3	20	0	41
MYB	5.3923	0.0491	31.8%	Yes	0	0	0	0	2	10	14	41
EBF1	5.3923	0.0491	77.7%	Yes	0	0	0	0	0	3	0	41
PTPRC	5.3923	0.0491	67.7%	Yes	0	0	0	0	0	0	6	41
ACSL5	5.3923	0.0491	64.8%	Yes	0	0	0	0	0	20	0	41
NTN1	-5.3576	0.0508	NA	NA	40	41	23	15	37	0	0	0
PRKAA2	-5.3576	0.0508	NA	NA	40	0	31	4	3	7	0	0
NBL1	-5.3576	0.0508	NA	NA	40	0	0	16	19	24	6	0
KRT18P37*	-5.3576	0.0508	NA	NA	40	17	13	16	32	0	0	0
CD99	-5.3399	0.04	NA	NA	80	48	7	14	28	80	9	1
NAGA	-5.3219	0.0528	NA	NA	39	31	3	15	20	0	0	0
USO1	5.3219	0.0528	21.4%	Yes	0	0	0	32	12	15	31	39
MAD1L1	5.3219	0.0528	22.9%	Yes	0	18	3	5	4	6	13	39
