# Supplementary material for: A model system for assessing and comparing the ability of exon microarray and tag sequencing to detect genes specific for malignant B-cells
Source: BMC Genomics. 2012 Nov 5;13:596. doi: 10.1186/1471-2164-13-596 (PMC3505742; doi:10.1186/1471-2164-13-596)
Supplement: Additional file 7 — Session information. [file 1471-2164-13-596-S7.txt]

R version 2.13.2 (2011-09-30)
Platform: x86_64-pc-mingw32/x64 (64-bit)

locale:
[1] LC_COLLATE=Danish_Denmark.1252  LC_CTYPE=Danish_Denmark.1252   
[3] LC_MONETARY=Danish_Denmark.1252 LC_NUMERIC=C                   
[5] LC_TIME=Danish_Denmark.1252    

attached base packages:
[1] splines   grid      stats     graphics  grDevices utils     datasets 
[8] methods   base     

other attached packages:
 [1] gamlss_4.1-2           nlme_3.1-102           gamlss.data_4.1-0     
 [4] gamlss.dist_4.1-1      aroma.affymetrix_2.2.0 affxparser_1.24.0     
 [7] aroma.apd_0.2.0        R.huge_0.3.0           aroma.core_2.2.0      
[10] aroma.light_1.20.0     matrixStats_0.2.2      R.rsp_0.6.2           
[13] R.cache_0.5.2          R.filesets_1.1.0       digest_0.5.1          
[16] R.utils_1.8.2          idr_1.1                R.oo_1.8.2            
[19] R.methodsS3_1.2.1      fdrtool_1.2.7          biomaRt_2.8.1         
[22] VennDiagram_1.1.1      org.Hs.eg.db_2.5.0     RSQLite_0.9-4         
[25] DBI_0.2-5              AnnotationDbi_1.14.1   Biobase_2.12.2        
[28] MASS_7.3-14            ade4_1.4-17            edgeR_2.2.6           

loaded via a namespace (and not attached):
[1] lattice_0.19-33 limma_3.8.2     RCurl_1.6-10.1  survival_2.36-9
[5] tools_2.13.2    XML_3.4-0.2    
